# Supplementary material for: Effects of insemination and blood-feeding on locomotor activity of wild-derived females of the malaria mosquito Anopheles coluzzii
Source: Parasit Vectors. 2021 Sep 7;14:457. doi: 10.1186/s13071-021-04967-0 (PMC8422633; doi:10.1186/s13071-021-04967-0)
Supplement: Supplementary file 1 — Additional file 1: Among-group comparison statistics of nightly activity, hourly activity, time of onset, period, time of peak activity, and wing size. [file 13071_2021_4967_MOESM1_ESM.xlsx]

## Sheet: Periods diversity
Status	Food	Regimen	T06	T08	T12	T16	T18	T20	T24	T30	SxF	Peaks
Inseminated	Glucose	LD	1	1	1	0	0	0	1	0	Inseminated:Glucose	11100010
Virgin	Glucose	LD	1	1	1	0	0	0	1	0	Virgin:Glucose	11100010
Virgin	Blood	LD	1	1	1	1	1	0	1	0	Virgin:Blood	11111010
Inseminated	Blood	LD	1	1	1	0	0	0	1	0	Inseminated:Blood	11100010
Virgin	Blood	LD	1	1	1	0	1	0	1	0	Virgin:Blood	11101010
Inseminated	Glucose	LD	1	0	1	0	0	0	1	0	Inseminated:Glucose	10100010
Virgin	Glucose	LD	1	1	1	0	0	0	1	0	Virgin:Glucose	11100010
Virgin	Blood	LD	1	1	1	0	0	0	1	0	Virgin:Blood	11100010
Virgin	Glucose	LD	1	1	1	1	1	0	1	0	Virgin:Glucose	11111010
Inseminated	Glucose	LD	1	1	1	0	0	0	1	0	Inseminated:Glucose	11100010
Virgin	Blood	LD	0	0	0	0	0	0	1	0	Virgin:Blood	00000010
Inseminated	Blood	LD	1	1	1	0	0	0	1	0	Inseminated:Blood	11100010
Virgin	Blood	LD	1	1	1	1	1	0	1	0	Virgin:Blood	11111010
Virgin	Glucose	LD	1	1	1	0	0	0	1	0	Virgin:Glucose	11100010
Inseminated	Blood	LD	1	1	1	0	0	0	1	0	Inseminated:Blood	11100010
Inseminated	Blood	LD	1	1	1	1	0	0	1	0	Inseminated:Blood	11110010
Virgin	Glucose	LD	1	1	1	1	1	0	1	0	Virgin:Glucose	11111010
Virgin	Blood	LD	1	1	1	0	1	0	1	0	Virgin:Blood	11101010
Virgin	Glucose	LD	1	1	1	0	0	0	1	0	Virgin:Glucose	11100010
Inseminated	Glucose	LD	1	1	0	0	0	0	1	0	Inseminated:Glucose	11000010
Inseminated	Blood	LD	0	0	0	0	0	0	1	0	Inseminated:Blood	00000010
Virgin	Blood	LD	1	1	1	0	1	0	1	1	Virgin:Blood	11101011
Virgin	Glucose	LD	1	1	1	0	0	0	1	0	Virgin:Glucose	11100010
Inseminated	Glucose	LD	0	0	0	0	0	0	0	0	Inseminated:Glucose	00000000
Virgin	Blood	LD	1	1	1	0	0	0	1	0	Virgin:Blood	11100010
Virgin	Glucose	LD	1	0	1	0	0	0	1	0	Virgin:Glucose	10100010
Inseminated	Blood	LD	1	0	0	0	0	0	1	0	Inseminated:Blood	10000010
Inseminated	Blood	LD	1	1	1	0	0	0	1	0	Inseminated:Blood	11100010
Virgin	Glucose	LD	1	1	1	1	0	0	1	0	Virgin:Glucose	11110010
Virgin	Blood	LD	1	1	1	1	0	0	1	0	Virgin:Blood	11110010
Inseminated	Blood	LD	0	0	0	0	0	0	1	0	Inseminated:Blood	00000010
Inseminated	Blood	LD	1	1	1	0	0	0	1	0	Inseminated:Blood	11100010
Inseminated	Blood	LD	1	1	1	0	0	0	1	0	Inseminated:Blood	11100010
Virgin	Blood	LD	1	1	1	1	1	1	1	0	Virgin:Blood	11111110
Inseminated	Glucose	LD	1	1	1	1	0	0	1	0	Inseminated:Glucose	11110010
Virgin	Blood	LD	1	1	1	0	0	0	1	0	Virgin:Blood	11100010
Virgin	Blood	LD	1	1	1	1	0	0	1	0	Virgin:Blood	11110010
Virgin	Blood	LD	1	1	1	0	0	0	1	0	Virgin:Blood	11100010
Inseminated	Glucose	LD	1	1	1	0	0	0	1	0	Inseminated:Glucose	11100010
Inseminated	Glucose	LD	1	1	1	0	0	0	1	0	Inseminated:Glucose	11100010
Virgin	Glucose	LD	0	1	1	1	0	0	1	1	Virgin:Glucose	01110011
Inseminated	Blood	LD	0	0	0	0	0	0	0	0	Inseminated:Blood	00000000
Virgin	Glucose	LD	1	1	1	1	0	0	1	0	Virgin:Glucose	11110010
Virgin	Glucose	LD	1	1	1	1	0	0	1	0	Virgin:Glucose	11110010
Inseminated	Glucose	LD	1	1	1	0	0	0	1	0	Inseminated:Glucose	11100010
Virgin	Glucose	LD	0	0	0	0	0	0	1	0	Virgin:Glucose	00000010
Virgin	Blood	LD	1	1	1	0	0	0	1	0	Virgin:Blood	11100010
Virgin	Glucose	LD	1	1	1	1	1	0	1	1	Virgin:Glucose	11111011
Virgin	Blood	LD	1	1	1	1	0	0	1	0	Virgin:Blood	11110010
Inseminated	Glucose	LD	1	1	1	0	0	0	1	0	Inseminated:Glucose	11100010
Inseminated	Blood	LD	1	0	1	0	0	0	1	0	Inseminated:Blood	10100010
Inseminated	Glucose	LD	0	1	0	0	0	0	1	0	Inseminated:Glucose	01000010
Virgin	Glucose	LD	1	1	1	1	0	0	1	0	Virgin:Glucose	11110010
Inseminated	Blood	LD	1	1	1	0	0	0	1	0	Inseminated:Blood	11100010
Virgin	Blood	LD	1	1	1	0	0	0	1	0	Virgin:Blood	11100010
Inseminated	Glucose	LD	1	1	1	0	0	0	1	0	Inseminated:Glucose	11100010
Inseminated	Blood	LD	0	0	0	0	0	0	0	0	Inseminated:Blood	00000000
Virgin	Blood	LD	0	1	1	0	0	0	1	0	Virgin:Blood	01100010
Inseminated	Glucose	LD	1	1	1	0	0	0	1	0	Inseminated:Glucose	11100010
Virgin	Glucose	LD	0	0	0	0	0	0	0	0	Virgin:Glucose	00000000
Inseminated	Blood	LD	1	1	1	0	0	0	1	0	Inseminated:Blood	11100010
Virgin	Blood	LD	1	1	1	1	1	0	1	0	Virgin:Blood	11111010
Virgin	Glucose	LD	1	1	1	0	0	0	1	0	Virgin:Glucose	11100010
Virgin	Glucose	LD	1	1	1	0	0	0	1	0	Virgin:Glucose	11100010
Virgin	Blood	LD	1	1	1	1	0	1	1	0	Virgin:Blood	11110110
Virgin	Glucose	LD	1	1	1	1	1	0	1	1	Virgin:Glucose	11111011
Virgin	Glucose	LD	1	1	1	0	0	0	1	0	Virgin:Glucose	11100010
Virgin	Blood	LD	1	1	1	0	1	0	1	0	Virgin:Blood	11101010
Inseminated	Blood	LD	1	1	1	0	0	0	1	0	Inseminated:Blood	11100010
Virgin	Glucose	LD	1	1	1	1	1	0	1	0	Virgin:Glucose	11111010
Virgin	Blood	LD	1	1	1	0	0	0	1	0	Virgin:Blood	11100010
Inseminated	Glucose	LD	1	1	0	0	0	0	1	0	Inseminated:Glucose	11000010
Inseminated	Blood	LD	1	1	1	0	0	0	1	0	Inseminated:Blood	11100010
Inseminated	Glucose	LD	1	1	1	1	0	0	1	0	Inseminated:Glucose	11110010
Inseminated	Glucose	LD	1	1	1	0	0	0	1	0	Inseminated:Glucose	11100010
Virgin	Glucose	LD	1	1	1	0	0	0	1	0	Virgin:Glucose	11100010
Virgin	Glucose	LD	1	1	1	1	0	0	1	0	Virgin:Glucose	11110010
Virgin	Glucose	LD	1	1	1	0	0	0	1	0	Virgin:Glucose	11100010
Inseminated	Blood	LD	1	1	1	0	0	0	1	0	Inseminated:Blood	11100010
Inseminated	Glucose	LD	0	0	0	0	0	0	0	0	Inseminated:Glucose	00000000
Inseminated	Glucose	LD	1	1	1	0	0	0	1	0	Inseminated:Glucose	11100010
Inseminated	Glucose	LD	1	1	1	0	0	0	1	0	Inseminated:Glucose	11100010
Virgin	Blood	LD	1	1	1	1	0	0	1	1	Virgin:Blood	11110011
Inseminated	Glucose	LD	1	1	1	0	0	0	1	0	Inseminated:Glucose	11100010
Virgin	Glucose	LD	1	1	1	1	1	0	1	0	Virgin:Glucose	11111010
Virgin	Blood	LD	1	1	1	1	0	0	1	0	Virgin:Blood	11110010
Virgin	Glucose	LD	1	1	1	0	0	0	1	0	Virgin:Glucose	11100010
Virgin	Blood	LD	1	1	1	0	0	0	1	1	Virgin:Blood	11100011
Virgin	Blood	LD	1	1	1	1	1	0	1	0	Virgin:Blood	11111010
Virgin	Glucose	LD	1	1	1	1	1	1	1	0	Virgin:Glucose	11111110
Virgin	Blood	LD	1	1	1	0	0	0	1	0	Virgin:Blood	11100010
Virgin	Blood	LD	1	1	1	0	1	0	1	1	Virgin:Blood	11101011
Virgin	Glucose	LD	1	1	1	1	0	0	1	0	Virgin:Glucose	11110010
Virgin	Blood	LD	1	1	1	0	1	0	1	1	Virgin:Blood	11101011
Inseminated	Blood	LD	1	1	1	0	0	0	1	0	Inseminated:Blood	11100010
Inseminated	Blood	LD	1	1	1	0	0	0	1	0	Inseminated:Blood	11100010
Inseminated	Blood	LD	1	1	1	0	0	0	1	0	Inseminated:Blood	11100010
Virgin	Glucose	LD	1	1	1	1	0	0	1	0	Virgin:Glucose	11110010
Virgin	Blood	LD	1	1	1	1	0	0	1	0	Virgin:Blood	11110010
Virgin	Glucose	LD	1	1	1	1	0	0	1	0	Virgin:Glucose	11110010
Inseminated	Glucose	LD	1	1	1	0	0	0	1	0	Inseminated:Glucose	11100010
Virgin	Glucose	LD	1	1	1	1	0	0	1	0	Virgin:Glucose	11110010
Inseminated	Glucose	LD	1	1	1	0	0	0	1	0	Inseminated:Glucose	11100010
Virgin	Glucose	LD	1	1	1	1	1	1	1	0	Virgin:Glucose	11111110
Inseminated	Glucose	LD	1	1	1	0	0	0	1	0	Inseminated:Glucose	11100010
Virgin	Blood	LD	1	1	1	1	0	0	1	0	Virgin:Blood	11110010
Virgin	Blood	LD	1	1	1	1	1	0	1	1	Virgin:Blood	11111011
Inseminated	Glucose	LD	1	1	1	0	0	0	1	0	Inseminated:Glucose	11100010
Inseminated	Blood	LD	1	1	1	0	0	0	1	0	Inseminated:Blood	11100010
Inseminated	Blood	LD	1	1	1	0	0	0	1	0	Inseminated:Blood	11100010
Virgin	Blood	LD	1	1	1	1	0	0	1	0	Virgin:Blood	11110010
Inseminated	Blood	LD	1	1	1	0	0	0	1	0	Inseminated:Blood	11100010
Virgin	Blood	LD	1	1	1	0	0	0	1	0	Virgin:Blood	11100010
Inseminated	Glucose	LD	0	1	1	0	0	0	1	0	Inseminated:Glucose	01100010
Virgin	Blood	LD	1	1	1	1	0	0	1	0	Virgin:Blood	11110010
Virgin	Glucose	LD	1	1	1	0	0	0	1	0	Virgin:Glucose	11100010
Virgin	Blood	LD	1	1	1	1	1	0	1	1	Virgin:Blood	11111011
Inseminated	Glucose	LD	1	1	1	0	0	0	1	0	Inseminated:Glucose	11100010
Inseminated	Glucose	LD	1	1	1	0	0	0	1	0	Inseminated:Glucose	11100010
Virgin	Glucose	LD	1	1	1	0	0	0	1	0	Virgin:Glucose	11100010
Virgin	Glucose	LD	1	1	1	1	1	1	1	0	Virgin:Glucose	11111110
Virgin	Glucose	DD	0	0	0	0	0	0	1	0	Virgin:Glucose	00000010
Virgin	Glucose	DD	0	0	1	0	0	0	1	0	Virgin:Glucose	00100010
Inseminated	Blood	DD	0	0	0	0	0	0	0	0	Inseminated:Blood	00000000
Virgin	Glucose	DD	0	0	0	0	0	0	1	0	Virgin:Glucose	00000010
Virgin	Blood	DD	0	1	1	0	0	0	1	0	Virgin:Blood	01100010
Inseminated	Blood	DD	0	0	0	0	0	0	0	0	Inseminated:Blood	00000000
Inseminated	Glucose	DD	0	0	0	0	0	0	1	0	Inseminated:Glucose	00000010
Virgin	Glucose	DD	0	0	0	0	0	0	1	0	Virgin:Glucose	00000010
Virgin	Glucose	DD	0	0	0	0	0	0	1	0	Virgin:Glucose	00000010
Virgin	Glucose	DD	1	1	1	1	0	0	1	0	Virgin:Glucose	11110010
Inseminated	Blood	DD	0	0	1	0	0	0	1	0	Inseminated:Blood	00100010
Virgin	Glucose	DD	0	0	0	0	0	0	1	0	Virgin:Glucose	00000010
Inseminated	Glucose	DD	0	0	0	0	0	0	1	0	Inseminated:Glucose	00000010
Inseminated	Blood	DD	0	0	0	0	0	0	1	0	Inseminated:Blood	00000010
Inseminated	Glucose	DD	0	0	1	0	0	0	1	0	Inseminated:Glucose	00100010
Inseminated	Glucose	DD	0	0	0	0	0	0	0	0	Inseminated:Glucose	00000000
Virgin	Blood	DD	0	0	0	0	0	0	1	0	Virgin:Blood	00000010
Virgin	Blood	DD	0	0	0	0	0	0	1	0	Virgin:Blood	00000010
Inseminated	Glucose	DD	0	0	0	0	0	0	0	0	Inseminated:Glucose	00000000
Virgin	Blood	DD	1	1	1	1	0	0	1	0	Virgin:Blood	11110010
Virgin	Blood	DD	0	0	1	0	0	0	1	0	Virgin:Blood	00100010
Inseminated	Glucose	DD	0	0	0	0	0	0	1	0	Inseminated:Glucose	00000010
Virgin	Blood	DD	1	1	1	1	0	0	1	0	Virgin:Blood	11110010
Virgin	Blood	DD	1	1	1	1	0	0	1	0	Virgin:Blood	11110010
Virgin	Blood	DD	1	1	1	1	0	0	1	0	Virgin:Blood	11110010
Virgin	Blood	DD	0	0	0	0	0	0	1	0	Virgin:Blood	00000010
Inseminated	Glucose	DD	1	1	1	1	0	0	1	0	Inseminated:Glucose	11110010
Virgin	Glucose	DD	0	0	0	0	0	0	1	0	Virgin:Glucose	00000010
Virgin	Blood	DD	0	1	1	0	0	0	1	0	Virgin:Blood	01100010
Virgin	Glucose	DD	0	0	0	0	0	0	1	0	Virgin:Glucose	00000010
Inseminated	Blood	DD	0	0	0	0	0	0	1	0	Inseminated:Blood	00000010
Inseminated	Glucose	DD	0	0	0	0	0	0	1	0	Inseminated:Glucose	00000010
Inseminated	Glucose	DD	0	0	0	0	0	0	1	0	Inseminated:Glucose	00000010
Virgin	Glucose	DD	1	1	1	1	0	0	1	0	Virgin:Glucose	11110010
Inseminated	Blood	DD	0	0	1	0	0	0	1	0	Inseminated:Blood	00100010
Virgin	Glucose	DD	0	1	0	0	0	0	1	0	Virgin:Glucose	01000010
Inseminated	Blood	DD	0	0	0	0	0	0	0	0	Inseminated:Blood	00000000
Virgin	Blood	DD	1	1	1	0	0	0	1	0	Virgin:Blood	11100010
Inseminated	Blood	DD	0	0	0	0	0	0	1	0	Inseminated:Blood	00000010
Virgin	Blood	DD	1	1	1	0	0	0	1	0	Virgin:Blood	11100010
Inseminated	Blood	DD	0	0	1	0	0	0	1	0	Inseminated:Blood	00100010
Virgin	Blood	DD	1	1	1	0	1	0	1	0	Virgin:Blood	11101010
Virgin	Glucose	DD	1	1	1	1	0	0	1	0	Virgin:Glucose	11110010
Inseminated	Blood	DD	0	1	1	0	0	0	1	0	Inseminated:Blood	01100010
Virgin	Blood	DD	1	1	1	1	0	0	1	0	Virgin:Blood	11110010
Virgin	Glucose	DD	0	0	1	0	0	0	1	0	Virgin:Glucose	00100010
Virgin	Glucose	DD	1	1	1	0	0	0	1	0	Virgin:Glucose	11100010
Inseminated	Blood	DD	1	1	1	0	0	0	1	0	Inseminated:Blood	11100010
Virgin	Blood	DD	1	0	0	0	0	0	0	0	Virgin:Blood	10000000
Virgin	Glucose	DD	0	1	1	1	0	0	1	0	Virgin:Glucose	01110010
Inseminated	Glucose	DD	0	0	0	0	0	0	0	0	Inseminated:Glucose	00000000
Inseminated	Glucose	DD	0	0	0	0	0	0	1	0	Inseminated:Glucose	00000010

## Sheet: Nightly activity
Between groups comparison of nightly activity in LD
	contrast	Night	ratio	SE	df	lower.CL	upper.CL	t.ratio	p.value
1	Glucose inseminated / Blood inseminated	2	17.7134	4.07355	97964	9.81117	31.9803	12.4987	0
2	Glucose inseminated / Glucose virgin	2	1.02588	0.212003	97964	0.603296	1.74448	0.123656	0.999325
3	Glucose inseminated / Blood virgin	2	3.59812	0.730344	97964	2.13604	6.06098	6.30809	1.69435e-09
4	Blood inseminated / Glucose virgin	2	0.0579157	0.0125284	97964	0.0332233	0.10096	-13.1691	0
5	Blood inseminated / Blood virgin	2	0.20313	0.0432167	97964	0.117598	0.350871	-7.49179	4.33875e-13
6	Glucose virgin / Blood virgin	2	3.50734	0.657211	97964	2.16727	5.676	6.6968	1.27829e-10
7	Glucose inseminated / Blood inseminated	3	2.94102	0.685016	97964	1.61669	5.35018	4.63149	2.15453e-05
8	Glucose inseminated / Glucose virgin	3	1.04342	0.219359	97964	0.607998	1.79068	0.202182	0.997077
9	Glucose inseminated / Blood virgin	3	2.38055	0.491554	97964	1.40054	4.0463	4.20039	0.000156361
10	Blood inseminated / Glucose virgin	3	0.354782	0.0776814	97964	0.202148	0.622664	-4.73271	1.31712e-05
11	Blood inseminated / Blood virgin	3	0.809428	0.174285	97964	0.465526	1.40739	-0.981926	0.759779
12	Glucose virgin / Blood virgin	3	2.28148	0.434865	97964	1.39815	3.72288	4.32737	8.89122e-05
13	Glucose inseminated / Blood inseminated	4	1.87622	0.427643	97964	1.04468	3.36967	2.7608	0.0294376
14	Glucose inseminated / Glucose virgin	4	1.21467	0.249988	97964	0.715877	2.06102	0.944949	0.78055
15	Glucose inseminated / Blood virgin	4	2.01558	0.407493	97964	1.19904	3.38818	3.46689	0.0029588
16	Blood inseminated / Glucose virgin	4	0.647404	0.138713	97964	0.373354	1.12261	-2.02923	0.177189
17	Blood inseminated / Blood virgin	4	1.07427	0.226384	97964	0.62517	1.846	0.339983	0.986481
18	Glucose virgin / Blood virgin	4	1.65936	0.3097	97964	1.02732	2.68025	2.71343	0.0336817
19	Glucose inseminated / Blood inseminated	5	1.78364	0.400366	97964	1.002	3.17502	2.57791	0.0488326
20	Glucose inseminated / Glucose virgin	5	1.45274	0.294507	97964	0.862987	2.44552	1.84216	0.253547
21	Glucose inseminated / Blood virgin	5	1.83566	0.365416	97964	1.10076	3.06121	3.05127	0.01221
22	Blood inseminated / Glucose virgin	5	0.814481	0.171874	97964	0.47363	1.40063	-0.972424	0.765181
23	Blood inseminated / Blood virgin	5	1.02917	0.213517	97964	0.603965	1.75372	0.13857	0.999051
24	Glucose virgin / Blood virgin	5	1.26358	0.232258	97964	0.787999	2.0262	1.2728	0.580314
25	Glucose inseminated / Blood inseminated	6	1.51982	0.388444	97964	0.788191	2.93058	1.63778	0.357303
26	Glucose inseminated / Glucose virgin	6	1.54041	0.355813	97964	0.850982	2.78837	1.87044	0.240824
27	Glucose inseminated / Blood virgin	6	2.50505	0.569051	97964	1.39755	4.49018	4.04252	0.000308386
28	Blood inseminated / Glucose virgin	6	1.01355	0.243514	97964	0.546741	1.8789	0.055999	0.999937
29	Blood inseminated / Blood virgin	6	1.64825	0.389959	97964	0.897545	3.02684	2.11216	0.149156
30	Glucose virgin / Blood virgin	6	1.62622	0.341121	97964	0.948735	2.7875	2.31815	0.0938907
Between groups comparison of nightly activity in DD
	contrast	Night	ratio	SE	df	lower.CL	upper.CL	t.ratio	p.value
1	Glucose inseminated / Blood inseminated	2	204.49	110.745	44589	50.867	822.071	9.82428	4.01901e-14
2	Glucose inseminated / Glucose virgin	2	0.860718	0.395853	44589	0.264078	2.80537	-0.326125	0.988027
3	Glucose inseminated / Blood virgin	2	3.68739	1.72248	44589	1.11055	12.2433	2.79351	0.0267842
4	Blood inseminated / Glucose virgin	2	0.00420909	0.00215037	44589	0.00113288	0.0156384	-10.7079	3.60823e-14
5	Blood inseminated / Blood virgin	2	0.0180321	0.00932283	44589	0.00477758	0.068059	-7.76694	7.14984e-14
6	Glucose virgin / Blood virgin	2	4.28409	1.84549	44589	1.41655	12.9564	3.37739	0.0040776
7	Glucose inseminated / Blood inseminated	3	7.90523	2.75903	44589	3.22488	19.3783	5.9239	1.88465e-08
8	Glucose inseminated / Glucose virgin	3	1.02333	0.329653	44589	0.4473	2.34115	0.0715787	0.999869
9	Glucose inseminated / Blood virgin	3	3.77762	1.23609	44589	1.62982	8.75579	4.06186	0.000284159
10	Blood inseminated / Glucose virgin	3	0.129449	0.0421606	44589	0.0560686	0.298868	-6.27729	2.06623e-09
11	Blood inseminated / Blood virgin	3	0.477863	0.15795	44589	0.204419	1.11708	-2.23405	0.114102
12	Glucose virgin / Blood virgin	3	3.69151	1.11292	44589	1.70152	8.00885	4.33208	8.70417e-05
13	Glucose inseminated / Blood inseminated	4	2.50128	0.926187	44589	0.966116	6.47583	2.47594	0.0637035
14	Glucose inseminated / Glucose virgin	4	0.968153	0.33161	44589	0.401598	2.33398	-0.0944912	0.999698
15	Glucose inseminated / Blood virgin	4	2.21358	0.769776	44589	0.90595	5.40863	2.285	0.101489
16	Blood inseminated / Glucose virgin	4	0.387063	0.133574	44589	0.159497	0.939314	-2.75045	0.0303234
17	Blood inseminated / Blood virgin	4	0.884981	0.310077	44589	0.359759	2.17699	-0.348737	0.985442
18	Glucose virgin / Blood virgin	4	2.2864	0.733408	44589	1.00291	5.21243	2.5781	0.0488082
19	Glucose inseminated / Blood inseminated	5	1.59141	0.625741	44589	0.579537	4.36999	1.18163	0.638485
20	Glucose inseminated / Glucose virgin	5	1.15189	0.421667	44589	0.449761	2.95009	0.386267	0.98042
21	Glucose inseminated / Blood virgin	5	1.92465	0.715584	44589	0.740504	5.00236	1.76101	0.29232
22	Blood inseminated / Glucose virgin	5	0.723815	0.26499	44589	0.282593	1.85393	-0.882865	0.813778
23	Blood inseminated / Blood virgin	5	1.2094	0.449917	44589	0.465056	3.1451	0.511065	0.956484
24	Glucose virgin / Blood virgin	5	1.67087	0.573233	44589	0.692099	4.03382	1.4963	0.439693
25	Glucose inseminated / Blood inseminated	6	1.2505	0.684397	44589	0.306519	5.10168	0.408458	0.976998
26	Glucose inseminated / Glucose virgin	6	1.72656	0.880236	44589	0.465977	6.39731	1.07122	0.707125
27	Glucose inseminated / Blood virgin	6	1.46141	0.754211	44589	0.38812	5.5027	0.73515	0.882961
28	Blood inseminated / Glucose virgin	6	1.38069	0.704966	44589	0.371896	5.12589	0.631781	0.921829
29	Blood inseminated / Blood virgin	6	1.16865	0.604549	44589	0.309401	4.41418	0.301278	0.990505
30	Glucose virgin / Blood virgin	6	0.846429	0.404158	44589	0.248228	2.88622	-0.34918	0.985389
Comparison between night for each group in LD
	Night	Food	Status	ratio	SE	df	lower.CL	upper.CL	t.ratio	p.value
1	2/3	Glucose	inseminated	0.858638	0.212907	44589	0.436581	1.68871	-0.61465	0.972824
2	3/4	Glucose	inseminated	1.40276	0.280104	44589	0.813639	2.41845	1.69493	0.437032
3	4/5	Glucose	inseminated	1.04809	0.179444	44589	0.657009	1.67195	0.274319	0.998761
4	5/6	Glucose	inseminated	1.37408	0.371956	44589	0.656647	2.87536	1.17396	0.766338
5	2/3	Blood	inseminated	0.0331934	0.011083	44589	0.0133507	0.0825275	-10.1991	4.39648e-14
6	3/4	Blood	inseminated	0.443846	0.0926074	44589	0.251221	0.784166	-3.89306	0.000939469
7	4/5	Blood	inseminated	0.666831	0.117266	44589	0.41275	1.07732	-2.30427	0.143409
8	5/6	Blood	inseminated	1.07973	0.29451	44589	0.513083	2.2722	0.281252	0.998634
9	2/3	Glucose	virgin	1.02085	0.215939	44589	0.573291	1.81782	0.0975699	0.99998
10	3/4	Glucose	virgin	1.32713	0.225735	44589	0.834475	2.11065	1.66392	0.456481
11	4/5	Glucose	virgin	1.24699	0.182086	44589	0.837294	1.85715	1.51164	0.554831
12	5/6	Glucose	virgin	2.05961	0.484075	44589	1.0848	3.91037	3.0741	0.0179971
13	2/3	Blood	virgin	0.879648	0.193803	44589	0.482288	1.60439	-0.582038	0.977757
14	3/4	Blood	virgin	0.821982	0.145704	44589	0.50684	1.33307	-1.10593	0.803516
15	4/5	Blood	virgin	0.911281	0.139617	44589	0.6	1.38406	-0.606382	0.974138
16	5/6	Blood	virgin	1.04336	0.251143	44589	0.5411	2.01181	0.176325	0.999784
Comparison between night for each group in DD
	Night	Food	Status	ratio	SE	df	lower.CL	upper.CL	t.ratio	p.value
1	2/3	Glucose	inseminated	0.822286	0.207277	41223	0.413429	1.63548	-0.776226	0.937523
2	3/4	Glucose	inseminated	1.47525	0.286153	41223	0.869118	2.50411	2.00459	0.26366
3	4/5	Glucose	inseminated	1.08412	0.161357	41223	0.722368	1.62704	0.542683	0.982848
4	5/6	Glucose	inseminated	1.31067	0.349134	41223	0.633764	2.71057	1.01562	0.848306
5	2/3	Blood	inseminated	0.0341266	0.0114269	41223	0.0136906	0.0850673	-10.0875	5.34017e-14
6	3/4	Blood	inseminated	0.487904	0.0987213	41223	0.280953	0.847296	-3.54673	0.00358007
7	4/5	Blood	inseminated	0.680164	0.103596	41223	0.44893	1.0305	-2.5305	0.083957
8	5/6	Blood	inseminated	0.93833	0.250537	41223	0.452949	1.94385	-0.238399	0.999287
9	2/3	Glucose	virgin	1.0105	0.217054	41223	0.562434	1.81551	0.0486145	0.999999
10	3/4	Glucose	virgin	1.21374	0.199915	41223	0.774461	1.90218	1.17604	0.765164
11	4/5	Glucose	virgin	1.13876	0.142168	41223	0.810092	1.60077	1.04081	0.836377
12	5/6	Glucose	virgin	1.6434	0.377793	41223	0.877823	3.07665	2.16093	0.194698
13	2/3	Blood	virgin	0.879638	0.196727	41223	0.477925	1.619	-0.573429	0.978949
14	3/4	Blood	virgin	0.828479	0.142224	41223	0.518696	1.32328	-1.09609	0.808665
15	4/5	Blood	virgin	0.776713	0.101455	41223	0.5439	1.10918	-1.93448	0.298939
16	5/6	Blood	virgin	1.17483	0.276971	41223	0.617569	2.23492	0.683425	0.960106

## Sheet: Hourly activity
Comparison between groups for the third night of recording
Between food source comparison of hourly activity for inseminated females in LD													Between food source comparison of hourly activity for inseminated females in DD
	contrast	hour2	ZT	ratio	SE	df	lower.CL	upper.CL	t.ratio	p.value				contrast	hour2	CT	ratio	SE	df	lower.CL	upper.CL	t.ratio	p.value
1	Glucose / Blood	0	18	10.1589	6.07626	7679	3.14515	32.8133	3.87603	0.000107059			1	Glucose / Blood	0	18	1.766604e+01	NaN	3320	NaN	NaN	NaN	NaN
2	Glucose / Blood	1	19	14.795	9.96775	7679	3.94955	55.4218	3.99909	6.41835e-05			2	Glucose / Blood	1	19	8.615114e+02	NaN	3320	NaN	NaN	NaN	NaN
3	Glucose / Blood	2	20	119.509	95.3489	7679	25.0134	570.991	5.99544	2.12116e-09			3	Glucose / Blood	2	20	2.735344e+32	NaN	3320	NaN	NaN	NaN	NaN
4	Glucose / Blood	3	21	140.947	128.248	7679	23.6823	838.853	5.43837	5.54235e-08			4	Glucose / Blood	3	21	2.455546e+01	NaN	3320	NaN	NaN	NaN	NaN
5	Glucose / Blood	4	22	150.119	196.372	7679	11.5557	1950.18	3.83105	0.000128614			5	Glucose / Blood	4	22	7.639368e+00	NaN	3320	NaN	NaN	NaN	NaN
6	Glucose / Blood	5	23	20.8218	27.4483	7679	1.57126	275.924	2.30306	0.0213022			6	Glucose / Blood	15	9	1.085003e+04	NaN	3320	NaN	NaN	NaN	NaN
7	Glucose / Blood	6	24	0.352049	0.238261	7679	0.0934184	1.3267	-1.54257	0.122977			7	Glucose / Blood	16	10	1.955965e+02	NaN	3320	NaN	NaN	NaN	NaN
8	Glucose / Blood	16	10	2.36059	6.2185	7679	0.0135005	412.753	0.32605	0.744395			8	Glucose / Blood	17	11	1.307859e+00	NaN	3320	NaN	NaN	NaN	NaN
9	Glucose / Blood	17	11	1.31414	1.4835	7679	0.143745	12.0141	0.241996	0.80879			9	Glucose / Blood	18	12	3.188056e+00	NaN	3320	NaN	NaN	NaN	NaN
10	Glucose / Blood	18	12	1.84868	0.458438	7679	1.13696	3.00592	2.47788	0.0132378			10	Glucose / Blood	19	13	2.465112e+00	NaN	3320	NaN	NaN	NaN	NaN
11	Glucose / Blood	19	13	37.8584	31.5982	7679	7.37225	194.412	4.35378	1.35547e-05			11	Glucose / Blood	20	14	5.833269e+00	NaN	3320	NaN	NaN	NaN	NaN
12	Glucose / Blood	20	14	80.1988	63.5119	7679	16.9812	378.763	5.53648	3.18801e-08			12	Glucose / Blood	21	15	1.343092e+01	NaN	3320	NaN	NaN	NaN	NaN
13	Glucose / Blood	21	15	14.5802	7.87242	7679	5.05937	42.0177	4.96292	7.09341e-07			13	Glucose / Blood	22	16	1.938466e+01	NaN	3320	NaN	NaN	NaN	NaN
14	Glucose / Blood	22	16	4.94298	2.83296	7679	1.60718	15.2024	2.78815	0.00531405			14	Glucose / Blood	23	17	7.833395e+00	NaN	3320	NaN	NaN	NaN	NaN
15	Glucose / Blood	23	17	6.16473	3.88264	7679	1.79362	21.1884	2.8879	0.00388902
Between insemination status comparison of hourly activity for glucose-fed females in LD													Between insemination status comparison of hourly activity for glucose-fed females in DD
	contrast	hour2	ZT	ratio	SE	df	lower.CL	upper.CL	t.ratio	p.value
1	inseminated / Virgin	0	18	2.07599	0.640834	9593	1.13354	3.80202	2.36627	0.0179883				contrast	hour2	CT	ratio	SE	df	lower.CL	upper.CL	t.ratio	p.value
2	inseminated / Virgin	1	19	1.27493	0.398528	9593	0.690842	2.35286	0.777042	0.437153			1	inseminated / virgin	0	18	4.47996905	4.0968576	3948	0.7458071842	26.9106051	1.63985047	0.10111593
3	inseminated / Virgin	2	20	1.37313	0.423379	9593	0.750282	2.51302	1.0284	0.303786			2	inseminated / virgin	1	19	3.10689429	6.3034548	3948	0.0581872422	165.8918999	0.55874895	0.57636476
4	inseminated / Virgin	3	21	0.928587	0.486667	9593	0.332397	2.59411	-0.14137	0.887581			3	inseminated / virgin	2	20	1.08080387	4.0710580	3948	0.0006707296	1741.5915270	0.02062952	0.98354224
5	inseminated / Virgin	4	22	0.902479	0.629727	9593	0.229835	3.54372	-0.147053	0.883094			4	inseminated / virgin	3	21	0.18613910	0.5874326	3948	0.0003825815	90.5630892	-0.53273924	0.59424408
6	inseminated / Virgin	5	23	0.354061	0.34406	9593	0.0527009	2.3787	-1.06847	0.285336			5	inseminated / virgin	4	22	20.54276006	42.6074273	3948	0.3520895692	1198.5728283	1.45727335	0.14512047
7	inseminated / Virgin	6	24	0.273968	0.145341	9593	0.0968452	0.775035	-2.4406	0.0146809			6	inseminated / virgin	15	9	0.09449918	0.2073570	3948	0.0012796368	6.9786167	-1.07514616	0.28237500
8	inseminated / Virgin	16	10	0.746448	1.30553	9593	0.0242144	23.0105	-0.167199	0.867217			7	inseminated / virgin	16	10	0.08771139	0.1054897	3948	0.0082986820	0.9270493	-2.02354755	0.04308397
9	inseminated / Virgin	17	11	1.69421	1.61372	9593	0.261883	10.9605	0.553518	0.579922			8	inseminated / virgin	17	11	0.69670270	0.3249762	3948	0.2791796075	1.7386465	-0.77478259	0.43851453
10	inseminated / Virgin	18	12	0.700934	0.165162	9593	0.441654	1.11243	-1.50804	0.131578			9	inseminated / virgin	18	12	0.51270566	0.7639188	3948	0.0276191196	9.5175770	-0.44836537	0.65391414
11	inseminated / Virgin	19	13	1.85573	1.18406	9593	0.531293	6.48182	0.969007	0.332566			10	inseminated / virgin	19	13	0.57034154	0.5980463	3948	0.0729981752	4.4561315	-0.53550725	0.59232931
12	inseminated / Virgin	20	14	2.07832	1.08237	9593	0.748788	5.76853	1.40471	0.16014			11	inseminated / virgin	20	14	0.78133564	0.6093687	3948	0.1693466163	3.6049459	-0.31638472	0.75172724
13	inseminated / Virgin	21	15	1.65925	0.562551	9593	0.853658	3.22507	1.49353	0.135332			12	inseminated / virgin	21	15	1.39837431	0.7118861	3948	0.5154182917	3.7939102	0.65865787	0.51015390
14	inseminated / Virgin	22	16	1.25982	0.423982	9593	0.65134	2.43674	0.686302	0.492539			13	inseminated / virgin	22	16	1.93774123	1.5906225	3948	0.3875793071	9.6879296	0.80588596	0.42035714
15	inseminated / Virgin	23	17	1.10735	0.328199	9593	0.6194	1.97969	0.344044	0.730821			14	inseminated / virgin	23	17	1.22942276	0.7813071	3948	0.3536637996	4.2737773	0.32500772	0.74519245
													Comparison of insemination status among blood fed females in DD
Comparison of insemination status among blood fed females in LD														contrast	hour2	CT	ratio	SE	df	lower.CL	upper.CL	t.ratio	p.value
	contrast	hour2	ZT	ratio	SE	df	lower.CL	upper.CL	t.ratio	p.value			1	inseminated / virgin	0	18	1.343414e+00	NaN	3791	NaN	NaN	NaN	NaN
1	Inseminated / virgin	0	18	5.86962	5.89146	9593	0.820606	41.9842	1.76323	0.0778933			2	inseminated / virgin	1	19	3.288953e-01	NaN	3791	NaN	NaN	NaN	NaN
2	inseminated / virgin	1	19	1.77966	1.63882	9593	0.292686	10.8211	0.625962	0.531355			3	inseminated / virgin	2	20	2.220446e-16	NaN	3791	NaN	NaN	NaN	NaN
3	inseminated / virgin	2	20	0.16153	0.189077	9593	0.0162842	1.60229	-1.55746	0.119394			4	inseminated / virgin	3	21	5.036994e+21	NaN	3791	NaN	NaN	NaN	NaN
4	inseminated / virgin	3	21	0.0819675	0.108271	9593	0.00615386	1.09178	-1.89373	0.0582906			5	inseminated / virgin	4	22	3.079397e+00	NaN	3791	NaN	NaN	NaN	NaN
5	inseminated / virgin	4	22	0.106873	0.178336	9593	0.00405803	2.81464	-1.34006	0.180259			6	inseminated / virgin	15	9	1.819834e+01	NaN	3791	NaN	NaN	NaN	NaN
6	inseminated / virgin	5	23	0.354589	0.687839	9593	0.00791297	15.8895	-0.53448	0.593022			7	inseminated / virgin	16	10	1.307491e-01	NaN	3791	NaN	NaN	NaN	NaN
7	inseminated / virgin	6	24	0.483372	0.129764	9593	0.28559	0.818126	-2.70797	0.00678166			8	inseminated / virgin	17	11	6.843151e-01	NaN	3791	NaN	NaN	NaN	NaN
8	inseminated / virgin	16	10	9.55673	21.9554	9593	0.10581	863.158	0.98253	0.325864			9	inseminated / virgin	18	12	1.187180e+00	NaN	3791	NaN	NaN	NaN	NaN
9	inseminated / virgin	17	11	9.97404	17.8531	9593	0.298584	333.177	1.28494	0.198844			10	inseminated / virgin	19	13	1.008778e+01	NaN	3791	NaN	NaN	NaN	NaN
10	inseminated / virgin	18	12	0.601069	0.139058	9593	0.38192	0.945966	-2.20032	0.0278081			11	inseminated / virgin	20	14	1.251780e+01	NaN	3791	NaN	NaN	NaN	NaN
11	inseminated / virgin	19	13	0.626501	0.676242	9593	0.0755132	5.19781	-0.43321	0.664872			12	inseminated / virgin	21	15	7.721520e+00	NaN	3791	NaN	NaN	NaN	NaN
12	inseminated / virgin	20	14	1.72524	2.13853	9593	0.151918	19.5926	0.439972	0.659967			13	inseminated / virgin	22	16	2.558721e+00	NaN	3791	NaN	NaN	NaN	NaN
13	inseminated / virgin	21	15	4.31868	4.05109	9593	0.686739	27.1588	1.55959	0.118891			14	inseminated / virgin	23	17	2.744969e+00	NaN	3791	NaN	NaN	NaN	NaN
14	inseminated / virgin	22	16	7.42918	6.76728	9593	1.24589	44.2999	2.20156	0.02772
15	inseminated / virgin	23	17	22.8783	29.6503	9593	1.80354	290.216	2.41526	0.0157424
Comparison between insemination status for glucose-fed female in LD for Night 5
	contrast	hour2	ZT	ratio	SE	df	lower.CL	upper.CL	t.ratio	p.value
1	Inseminated / virgin	0	18	2.33789	0.948138	9593	1.05578	5.17696	2.09404	0.0362822
2	inseminated / virgin	1	19	2.52343	1.08004	9593	1.0905	5.83923	2.16263	0.030594
3	inseminated / virgin	2	20	3.1148	1.46661	9593	1.23763	7.83917	2.41301	0.0158401
4	inseminated / virgin	3	21	1.29722	0.639977	9593	0.493199	3.41195	0.527461	0.597885
5	inseminated / virgin	4	22	1.44858	1.28036	9593	0.25615	8.19202	0.419275	0.675025
6	inseminated / virgin	5	23	0.149317	0.151732	9593	0.0203721	1.09442	-1.87142	0.0613169
7	inseminated / virgin	6	24	0.233531	0.168412	9593	0.056809	0.959997	-2.01682	0.0437419
8	inseminated / virgin	16	10	6.04725	14.3787	9593	0.0571984	639.34	0.756861	0.449152
9	inseminated / virgin	17	11	0.317486	0.377756	9593	0.0308183	3.27071	-0.964269	0.334936
10	inseminated / virgin	18	12	1.00378	0.238972	9593	0.629456	1.6007	0.015845	0.987358
11	inseminated / virgin	19	13	3.23334	1.6834	9593	1.16527	8.97171	2.254	0.0242187
12	inseminated / virgin	20	14	2.65821	1.24939	9593	1.05794	6.67907	2.08005	0.0375471
13	inseminated / virgin	21	15	2.39922	1.1916	9593	0.906269	6.3516	1.76205	0.0780927
14	inseminated / virgin	22	16	2.52818	1.18865	9593	1.0059	6.3542	1.97273	0.0485551
15	inseminated / virgin	23	17	1.87588	0.691526	9593	0.910706	3.86396	1.70648	0.0879508

## Sheet: Figure4DD
Mean hourly activity during the 3rd night for Glucose-fed females (1), Inseminated females (2) and Blood-fed females (3) in DD regimen.
Because the effects of insemination and food source were analyzed separately, confidence intervals for activity of inseminated glucose-fed females may vary between panels A and B and between panels B and C. Points correspond to the model estimated marginal means and color shades represent 95% confidence interval.

## Sheet: Period
Among groups comparison of the circadian period length
	contrast	Photoperiod	estimate	SE	df	lower.CL	upper.CL	t.ratio	p.value
1	Blood Inseminated - Glucose Inseminated	LD	-0.0924493	0.0797026	153	-0.299476	0.114578	-1.15993	0.652972
2	Blood Inseminated - Blood Virgin	LD	-0.074802	0.0743231	153	-0.267856	0.118252	-1.00644	0.745888
3	Blood Inseminated - Glucose Virgin	LD	-0.0872876	0.0756183	153	-0.283705	0.10913	-1.15432	0.656477
4	Glucose Inseminated - Blood Virgin	LD	0.0176472	0.0705091	153	-0.165499	0.200794	0.250283	0.994475
5	Glucose Inseminated - Glucose Virgin	LD	0.0051617	0.071873	153	-0.181528	0.191851	0.0718169	0.999867
6	Blood Virgin - Glucose Virgin	LD	-0.0124855	0.065857	153	-0.183548	0.158577	-0.189586	0.997574
7	Blood Inseminated - Glucose Inseminated	DD	-0.288753	0.123717	153	-0.610106	0.0326008	-2.33398	0.0948811
8	Blood Inseminated - Blood Virgin	DD	-0.385534	0.109925	153	-0.671064	-0.100003	-3.50723	0.00330063
9	Blood Inseminated - Glucose Virgin	DD	-0.0959044	0.109925	153	-0.381434	0.189626	-0.87245	0.819091
10	Glucose Inseminated - Blood Virgin	DD	-0.0967808	0.11353	153	-0.391675	0.198113	-0.852466	0.829148
11	Glucose Inseminated - Glucose Virgin	DD	0.192848	0.11353	153	-0.102046	0.487742	1.69865	0.32794
12	Blood Virgin - Glucose Virgin	DD	0.289629	0.0983202	153	0.0342433	0.545015	2.94577	0.0193068

## Sheet: Onset
Among groups comparison of onset time (LD)
	contrast	estimate	SE	df	lower.CL	upper.CL	t.ratio	p.value
1	Blood Inseminated - Glucose Inseminated	0.316041	0.61742	515	-1.27532	1.9074	0.511874	0.956251
2	Blood Inseminated - Blood Virgin	2.80743	0.583546	515	1.30338	4.31149	4.81099	1.17356e-05
3	Blood Inseminated - Glucose Virgin	4.35014	0.584557	515	2.84348	5.8568	7.44176	2.15289e-10
4	Glucose Inseminated - Blood Virgin	2.49139	0.527273	515	1.13238	3.8504	4.72506	1.76283e-05
5	Glucose Inseminated - Glucose Virgin	4.03409	0.528226	515	2.67263	5.39556	7.63707	2.1343e-10
6	Blood Virgin - Glucose Virgin	1.5427	0.466685	515	0.339851	2.74555	3.30566	0.00557874
Among groups comparison of onset time (DD)
	contrast	estimate	SE	df	lower.CL	upper.CL	t.ratio	p.value
1	Blood Inseminated - Glucose Inseminated	-0.753479	5.39971	204	-14.7405	13.2336	-0.139541	0.999028
2	Blood Inseminated - Blood Virgin	5.84138	5.14781	204	-7.49317	19.1759	1.13473	0.668502
3	Blood Inseminated - Glucose Virgin	13.7934	5.12827	204	0.509484	27.0773	2.68968	0.0384775
4	Glucose Inseminated - Blood Virgin	6.59485	4.46309	204	-4.96603	18.1557	1.47764	0.452888
5	Glucose Inseminated - Glucose Virgin	14.5469	4.44377	204	3.03605	26.0577	3.27355	0.00678987
6	Blood Virgin - Glucose Virgin	7.95204	3.82743	204	-1.96228	17.8664	2.07764	0.163912

## Sheet: TwilightPeak
Among groups comparison of time of peack activity (LD)
	contrast	estimate	SE	df	lower.CL	upper.CL	t.ratio	p.value
1	Blood Inseminated - Glucose Inseminated	-2.85234	2.52028	560	-9.3465	3.64182	-1.13176	0.670033
2	Blood Inseminated - Blood Virgin	0.947723	2.4036	560	-5.24579	7.14124	0.394292	0.979201
3	Blood Inseminated - Glucose Virgin	0.523372	2.38333	560	-5.61791	6.66465	0.219597	0.99626
4	Glucose Inseminated - Blood Virgin	3.80006	2.26998	560	-2.04914	9.64927	1.67405	0.338415
5	Glucose Inseminated - Glucose Virgin	3.37571	2.24894	560	-2.41927	9.17069	1.50102	0.437537
6	Blood Virgin - Glucose Virgin	-0.424351	2.05902	560	-5.72995	4.88124	-0.206094	0.996902
Among groups comparison of time of peack activity (DD)
	contrast	estimate	SE	df	lower.CL	upper.CL	t.ratio	p.value
1	Blood Inseminated - Glucose Inseminated	-31.2001	7.58618	250	-50.821	-11.5793	-4.11276	0.000308255
2	Blood Inseminated - Blood Virgin	-11.5323	7.06235	250	-29.7983	6.73373	-1.63292	0.362022
3	Blood Inseminated - Glucose Virgin	-15.1722	7.06235	250	-33.4383	3.09377	-2.14833	0.140886
4	Glucose Inseminated - Blood Virgin	19.6678	7.06235	250	1.40183	37.9339	2.78489	0.0292503
5	Glucose Inseminated - Glucose Virgin	16.0279	7.06235	250	-2.23813	34.2939	2.26948	0.108015
6	Blood Virgin - Glucose Virgin	-3.63996	6.49641	250	-20.4422	13.1623	-0.560303	0.943659

## Sheet: Wing size
Wing size between group
	contrast	estimate	SE	df	lower.CL	upper.CL	t.ratio	p.value
1	Blood inseminated - Glucose inseminated	0.0608143	0.0391946	158	-0.0409577	0.162586	1.5516	0.409392
2	Blood inseminated - Blood virgin	0.0348061	0.0364223	158	-0.0597673	0.12938	0.955628	0.774731
3	Blood inseminated - Glucose virgin	0.0448404	0.0367271	158	-0.0505246	0.140206	1.22091	0.614528
4	Glucose inseminated - Blood virgin	-0.0260082	0.0354654	158	-0.118097	0.0660807	-0.733339	0.883554
5	Glucose inseminated - Glucose virgin	-0.0159739	0.0357785	158	-0.108876	0.0769278	-0.446466	0.970219
6	Blood virgin - Glucose virgin	0.0100343	0.032718	158	-0.0749206	0.0949892	0.306691	0.989956
Correlation between Wing size and global mean activity
	Pearson Correlation coefficient	p.value
Virgin Glucose	-0.0899773	0.6243
Inseminated Glucose	-0.296344	0.1597
Inseminated Blood	0.0362992	0.8759
Virgin Blood	-0.250598	0.1465
